# Supplementary material for: Prunus lusitanica L. Fruits as a Novel Source of Bioactive Compounds with Antioxidant Potential: Exploring the Unknown
Source: Antioxidants (Basel). 2022 Aug 31;11(9):1738. doi: 10.3390/antiox11091738 (PMC9495831; doi:10.3390/antiox11091738)
Supplement: Supplementary file 1 [file antioxidants-11-01738-s001.zip]

Archive with 1 entries (1 files):
- antioxidants-1844250-supplementary.pdf
